# Supplementary material for: Discovery of a readily heterologously expressed Rubisco from the deep sea with potential for CO2 capture
Source: Bioresour Bioprocess. 2021 Sep 7;8(1):86. doi: 10.1186/s40643-021-00439-6 (PMC10992382; doi:10.1186/s40643-021-00439-6)
Supplement: Supplementary file 1 — Additional file 1. Additional Rubisco sequences information. [file 40643_2021_439_MOESM1_ESM.xlsx]

## Sheet: rub_210301_v6
Sequence	LSU_ID	Host	ID_aln
MDQSNRYADLSLNEADLIAGGKHLLVAYKLIPAKGYGFLEVAAHIAAESSTGTNVEVSTTDDFTRGVDALVYDIDETAFGDNGVTGGGLMKVAYPVELFDPNLIDGNYNVSHMWSLILGNNQGMGDHVGLRMLDFMVPECMIRKFDGPSTGIADLWKVLGRPEVDGGYISGTIIKPKLGLRPEPFAKACLDFWLGGDFIKNDEPQANQPFCPMKVVIPKVAEAMDRAQQETGNAKLFSANATADFHGECIARGEYILSEFAKYGNESHVAFLIDGFVTGPAGVTTARRAFPDTFLHFHRAGHGAVTSYKSPMGMDPLCYMKLARLQGASGIHTGTMGYGKMEGHGKETVLAYMIERDECMGHYFNQKWYGMKPTAPIISGGMNALRLPGFFENLGHGNV…	OIO73685.1	Zetaproteobacterium CG1_02_53_45	A_1
MSPQTETKASVGFKAGVKDYKLTYYTPEYETKDTDILAAFRVTPQLGVPPEEAGAAVAAESSTGTWTTVWTDGLTSLDRYKGRCYHIEPVPGDPDQYICYVAYPLDLFEEGSVTNMFTSIVGNVFGFKALRALRLEDLRIPPAYSKTFQGPPHGIQVERDKLNKYGRPLLGCTIKPKLGLSAKNYGRACYECLRGGLDFTKDDENVNSQPFMRWRDRFVFCAEAIYKAQAETGEIKGHYLNATAGTCEEMIKRAVFARELGVPIVMHDYLTGGFTANTTLSHYCRDNGLLLHIHRAMHAVIDRQKNHGMHFRVLAKALRMSGGDHIHSGTVVGKLEGEREITLGFVDLLRDDFIEKDRSRGIFFTQDWVSMPGVIPVASGGIHVWHMPALTEIFGDDSV…	XP_035819608.1	Zea mays	A_2
MDQSARYADLSLKEDDLLKEGKHVLVAYEMMPKSGYGYLEAAAHFSAESSTGTNVEVSTTDDFTKGVDALVYEIDEAKHIMKIAYPVELFDRNITDGRAMIVSFLTLAIGNNQGMGDIAHAKMLDFYVPPKFLQLFDGPAKDISDMWRILGRPIKDGGYIAGTIIKPKLGLRPEPFAEAAYQFWLGGDFIKNDEPQGNQLFAPMKKVMPLVADAMRRAQDETGEAKLFSANITADDHYEMLARAEYVLETFAENASHVAFLVDGYVGGPGMVTTARRCFPNQYLHYHRAGHGAVTSPSAKRGYTAFVLAKMSRLQGASGIHVGTMGYGKMEGAADDRNIAYMIERDSADGPFYHQEWYGMKPTTPIISGGMNALRLPGFFENLGHGNVINTAGGGSYGH…	WP_132938226.1	Varunaivibrio sulfuroxidans	A_3
MIPQVAAPPAEVNKKYKAGVRPYALDYYVPDYVPLDTDLLCAFRIQPKAGVDLIEAAAAVAAESSTGTWTEVWSNQLTDIDYYKAKVYHIAGDVAYIAYPMDLFEENSIVNIMSSIVGNVFGFKAVAALRLEDMRIPVALVKTFPGPNIGIYDERARLNKWNRPLLGGTVKPKLGLSAKDYAAIIYECLMGGLDTTKDDENMNSQPFNRWRDRFLYSMDAVKKAEAETGEAKGHFFNVTANSTEEALRRLDYIAGQGSRYIMYDFLTAGFSASVDVFKRAGEHGVIVHCHRAMHAVFTRQKDHGIHMRVVAKWLRLTGGDHLHTGTVVGKLEGSWNETLGIIDLLRERVIPANPDHGLYFEQDFAGLKTVWPVASGGIHVLNIPDLYRMTGNDAFWLFG…	SR1_19	Unknown Organism 1	A_4
VTILTAAPTAQLSEKYKAGVRPYAVDYYVPDYVPLDTDLLCAFRIQPKDGVDMVEAAAAVAAESSTGTWTEVWSNQLTDLDFYKAKVYRIEDDIAYIAYALDLFEENSVVNIMSSIVGNVFGFKAVQALRLEDMRIPVALVKTYPGPNVGIYDERVWSNKWDRPLLGGTVKPKLGLSPKAYATIIYECLVGGLDTTKDDENMNSQPFSRWRDRFTYGQEAVANAMAETGEFKGHWHNVTAGSTEESLRRLEYVAGLGSKMCMFDFLTAGFAASADVFKRAGELGLIVHCHRAMHAVFTRQKNHGIHMRVVAKWLRLSGGDHLHTGTVVGKLEGSWNETLGIIDLLRERVTPANPERGLYFEQDFAGLKTTWPVASGGIHVLNIPDLHRIYGNDAFWLFG…	GD2017_V	Unknown Organism 2	A_5
RAPAADDRAPAADDRAPAADDRAPATSDRAPITDDRSPITDDRRPTTETARPQETVKPRPRMGTWTEVWSNQLTDLDYYKAKVYRIEGDIAYIAYPMDLFEENSVVNIMSSIVGNVFGFKALQALRLEDMRIPVALVKTFPGPNVGIYDERVWSNKWNRPLLGGTVKPKLGLQPKAYSTIIYECLVGGLDTTKDDENMNSQPFSRWRDRFMYGQEAVDKAIAETGEFKGHWHNITAGSTEESLRRLEYAHELGSRMVMFDFLTAGFAASADIFRRAGERRMLVHCHRAMHAVFTRQKNHGIHMRVVAKWLRLAGGDHLHTGTVVGKLEGTWNETLGIIDLMRERQVAANPERGLFFEQDFAGLKSAWPVSSGGIHVHHIPDLYRMTGNDAFWLFGGGTH…	Montesol18	Unknown Organism 3	A_6
MTTIVATSSALVSEKYRAGVRPYAADYYVPDYVPSDTDLLCAFRIVPAKGTDMIEAAAAVAAESSTGTWTEVWSNQFINLDFYKAKAYRVEGDMAYIAYPMDLFEENSIVNIMSSIVGNVFGFKAVTALRLEDMRIPTALVKTFPGPNIGLYDERARLNKWNRPLLGGTIKPKLGLTAKDYATIIYECLVGGLDTTKDDENMNSQPFNRWRDRFLYGMEAVKRAEAEAGEAKGHFFNCTAASTEESLRRLEYIAAQGSRYIMYDFLTAGFAASVDVLKRAGELGVIVHCHRAFHAVFTRQKSHGIHMRVIAKWLRLIGGDHLHTGTVVGKLEGSRRETLGIIDILRERHIPADPERELYFDQDFAGLKAVWPVASGGIHVLHIPELYAIYGNDCFWLFG…	RifSed_csp3	Unknown Organism 4	A_7
MSEMLAPNKLHQQPPSANLSDKYIAGVRTYASGYYDPDYVPKETDLLCAFRITPKPPTDMIEAAAAVAAESSTGTWTEVWSNQLTDLEFFKARVYDIQDDIAFIAYPMDLFEENSVVNIMSSIVGNVFGMKAVSALRLEDMRIPVALVKTFPGPHVGIYDERVWANKWERPLLGGTVKPKLGLSPKAYSTIIYECLMGGLDTTKDDENMNSQPFSRWRDRFRYAQDAVEEAMIETGEYKGHWHNVTAGSTLESLKRMDFIKERGADMCMFDFITAGFAASADVFAHARELDMIVHCHRAMHAVFTRQHDHGIHMRVVAKWLRLTGGDHVHTGTVVGKLEGSWKETEGLISLLRNRFTPADKERGIYFDQDFAGLKDVWPVASGGIHVHHIPDLHRLTGN…	BioR3_21A	Unknown Organism 5	A_8
MSDNHQSQYVAGVRPYAETYYEPDYMPRETDLLCAFRLTPKPGVEMIEAAAAVAAESSTGTWTEVWSNQLTDLDFYKAKVYEIEDDIAYIAYPLDLFEENSIVNIMSSIVGNVFGFKAVAALRLEDMRIPVALVKTFPGPNTGIYDERVKLNKWDRPLLGGTVKPKLGLSAKDYSTIMYECLVGGLDTTKDDENMNSQPFNRWRDRFLYGMQAVRKAEAETGEAKGHWFNITAASTEEALRRMETIASLGSRYVMFDFITAGFAASVDVFKRAGELGLMVHCHRAMHAVFTRQKNHGIHMRVVAKWLRLAGGDHLHTGTVVGKLEGSKAETRDTIKLLRERYIPAGGTLYFEQDWAGLKTTWPVASGGIHVGHIPDLYEMYGNDSFWLFGGGTHGHPKG…	QB3_190301	Unknown Organism 6	A_9
MNTITLPTARVSDKYKAGVQPYAAQYYVPDYAPLDTDLLCAFRIQPKDGVDMIEAAAAVAAESSTGTWTEVWSNQLTDLDFYKAKVYRIEGDICYIAYPLDLFEENSIVNIMSSIVGNVFGFKALKALRLEDMRVPIALVKTFPGPNVGIYDERVWSNKWERPLLGGTVQPKLGLSPKAYSTIIYECLVGGLDTTKDDENMNSQPFSRWRDRFMYAQDAVTKAMAETGEFKGHWHNVTAGSTAASLQRLEYVAELGGKMCMFDFITAGFAASADVFKRAGELGLIVHCHRAMHAVFTRQKNHGIHMRVVAKWLRLAGGDHLHTGTVVGKLEGSWNETLGIIDLLRDRRVAAQPERGLHFEQDFAGLKPTWPVASGGIHIHHIPDLYKMYGNDAFWLFGG…	QB3_181222	Unknown Organism 7	A_10
MLTTTSPITAEISKKYEAGVRSYAQDYYVPDYEPLDTDLLCAFRIQPAEGTDMIEVAAAVAAESSTGTWTEVWSNQLTDLDFYKAKVYRIEDDIAYIAYPVDLFEENSVVNIMSSIVGNVFGFKAVRALRLEDMRIPVALVKTYPGPGVGIYDERVWSNKWDRPLIGGTVKPKLGLSPKAYSIIISECLEGGLDTTKDDENMNSQPFSRWRDRFMYAQGAVENAMAKTGEFKGHWHNVTAGSTGESLRRLEYVHSLGARMFMFDFITAGFAASSDIFKRARELDMIVHCHRAMHAVFTRQRNHGIHMRVVAKWLRLTGGDHLHTGTVVGKLEGSWSETLGIIDLLRERTIPVDPAHGIYFDQDFAGLKSVWPTASGGIHVHHIPDLHKIYGNDAFWLFG…	RifSed_csp2	Unknown Organism 8	A_11
MPGTQTVKRPRPIESMAAPRFAAGVRPYREAYWDPGYEPNPTDILCAFRIQPKPGVDFVEAAAAIAAESSTGTWTEVWSNALTEIERYKARCYRIEGDIAYIAYPIDLFEEGSIVNIMSSVVGNVFGFKAVAALKLEDMRIPYALVKTFPGPTTGIENERARLNKYGRPLLGGTVKPKLGLSPRPYAKVVYECLVGGLDTTKDDENMNSQPFNRWRDRFLFVMEAVRKAEAETGEAKGHWLNVTAPTTEDALERTEYAAQLGSRYIMSDYLTMGFAAHQSVVNRAVKLGLMVHVHRAMHAVIDRQKHHGISFLVLAKWLRLAGGDHLHTGTVVGKLEGDRAATMAIADMLRKDVVPANPSVGLYFDQEWASLKTVFPVASGGIHVHHIPALYAIYGNDA…	170907	Unknown Organism 9	A_12
MTIQPAAPAPVKEKYRAGVRPYALDYYVPDYAPRDTDLLCAFRIQPRPGVDMIEAAAAVAAESSTGTWTEVWSNQVTNIDYYKAKVYRLEGDIAYIAYPLDLFEENSIVNIMSSIVGNVFGFKAVAALRLEDMRIPVALVKTFPGPNVGIYDERARLNKWDRPLLGGTVKPKLGLSAKDYASIIYECLVGGLDTTKDDENMNSQPFNRWRDRFFYGMDAVKKAEAETGEAKGHFFNVTANSTSESLRRMEYIAAQGSRYIMYDFLTAGFAASADVFKRAGELGVIVHCHRAMHAVFTRQKNHGLHMRVVAKWLRLTGGDHLHTGTVVGKLEGSRNETLGIIDLLRERVIPPAPERGLYFEQDFAGLKAVWPVASGGIHVLHIPDLHKIYGNDAFWLFGG…	QB3_181224	Unknown Organism 10	A_13
MDQSNRYADLSLKEEDLIKGGNHILVAYTMEPAAGVGYLEAAAHIAAESSTGTNVEVSTTDEFTKGVDALVYFIDEAKGIMKVAYPNDLFDRNVTDGRVMIVSFLTLCIGNNQGMGDIANLQMQDFYVPPRMLQLFDGPAKDISDLWRILGRPVKDGGYISGTIIKPKLGLRPEPFAKAAYQFWLGGDFIKNDEPQGNQVFCPIKKVLPLVYDSLKRAQDETGQAKLFSMNITADDHYEMCARADFALETFGPDADKVAFLVDGFVGGPGMVTTARRQYPSQYLHYHRAGHGMVTSPSSKRGYTAFVLAKMSRLQGASGIHVGTMGYGKMEGGKDDRIIAYMIERDSCTGPFYHQEWYGMKPTTPIISGGMNALRLPGFFENLGHGNVINTAGGGSYGH…	ALP32085.1	Gallionellaceae bacterium	A_14
MSPQTETKAGVGFKAGVKDYKLTYYTPEYETKDTDILAAFRVSPQPGVPPEEAGAAVAAESSTGTWTTVWTDGLTSLDRYKGRCYHIEPVAGEDSQWICYVAYPLDLFEEGSVTNMFTSIVGNVFGFKALRALRLEDLRIPPTYSKTFQGPPHGIQVERDKLNKYGRPLLGCTIKPKLGLSAKNYGRACYECLRGGLDFTKDDENVNSQPFMRWRDRFVFCAEAIYKSQAETGEIKGHYLNATAGTCEEMIKRAVFARELGVPIVMHDYLTGGFTANTTLAHYCRDNGLLLHIHRAMHAVIDRQKNHGMHFRVLAKALRMSGGDHIHSGTVVGKLEGEREMTLGFVDLLRDDFIEKDRARGIFFTQDWVSMPGVIPVASGGIHVWHMPALTEIFGDDSV…	NP_114267.1	Triticum aestivum	A_15
MSYAQTKTQAKSGYQAGVKDYRLTYYTPDYTPKDTDILAAFRMTPQPGVPPEEAGAAVAAESSTGTWTTVWTDLLTDLDRYKGRCYDIEPVPGEDNQYIAYVAYPLDLFEEGSVTNMLTSIVGNVFGFKALRALRLEDLRIPVAYLKTFQGPPHGIQVERDKLNKYGRPLLGCTIKPKLGLSAKNYGRAVYECLRGGLDFTKDDENINSAPFQRWRDRFLFVAEAIHKAQAETGEIKGHYLNVTAPTCEQMLQRAEYAKELNMPIIMHDYLTAGFTANTTLAHWCRNNGVLLHIHRAMHAVIDRQKNHGIHFRVLAKTLRMSGGDHIHTGTVVGKLEGERGITMGFVDLLRENYVEQDKSRGIYFTQDWASMPGVMAVASGGIHVWHMPALVEIFGDDS…	WP_013191184.1	Trichormus azollae	A_16
MAHDQSSRYANLDLKESDLIAGGKHILVAYKMKPKAGYDYLATAAHFAAESSTGTNVEVSTTDDFTKGVDALVYFIDEATEDMRIAYPIELFDRNVIDGRFMIVSFLTLVIGNNQGMGDVEYGKMIDFYVPERAIQMFDGPATDISNLWRILGRPIKDGGYIAGTIIKPKLGLRPEPFAQAAYQFWLGGDFIKNDEPQGNQVFAPVKKVIPLVYDAMKRAQDETGEAKLFSMNITADDYHEMCARADFALEVFGPDADKLAFLVDGYVGGPGMVTTARRQYPNQYLHYHRAGHGAITSPSSKRGYTAFVLAKMSRLQGASGIHVGTMGYGKMEGEGDDRNIAYMIERDECQGPVYFQKWYGMKPTTPIISGGMNALRLPGFFENLGHGNVINTAGGGSY…	WP_013123277.1	Thiomonas intermedia	A_17
MAVKTYSAGVKEYRQTYWMPEYTPLDTDILACFKITPQAGVDREEAAAAVAAESSTGTWTTVWTDLLTDLDYYKGRAYAIEDVPGDDTCFYAFIAYPIDLFEEGSVVNVFTSLVGNVFGFKAVRALRLEDVRFPIAYVKTCGGPPHGIQVERDVMNKYGRPLLGCTIKPKLGLSAKNYGRAVYECLRGGLDFTKDDENVNSQPFMRWRQRFDFVMEAIQKSERETGERKGHYLNVTAPTPEEMYKRAEYAKEIGAPIIMHDYITGGFCANTGLANWCRDNGMLLHIHRAMHAVLDRNPHHGIHFRVLTKILRLSGGDHLHSGTVVGKLEGDREATLGWIDMMRDSFVKEDRSRGIFFDQDWGSMPGVFPVASGGIHVWHMPALVTIFGDDSVLQFGGGT…	WP_011313136.1	Thiobacillus denitrificans (Form I)	A_18
MDQSARYADLSLKEEDLIKGGRHILVAYKMKPKSGYGYLEAAAHFAAESSTGTNVEVSTTDDFTKGVDALVYYIDEASEDMRIAYPLELFDRNVTDGRFMLVSFLTLAIGNNQGMGDIEHAKMIDFYVPERCIQMFDGPATDISNLWRILGRPVVNGGYIAGTIIKPKLGLRPEPFAKAAYQFWLGGDFIKNDEPQGNQVFCPLKKVLPLVYDAMKRAQDDTGQAKLFSMNITADDHYEMCARADYALEVFGPDADKLAFLVDGYVGGPGMVTTARRQYPGQYLHYHRAGHGAVTSPSAKRGYTAFVLAKMSRLQGASGIHVGTMGYGKMEGEGDDKIIAYMIERDECQGPVYFQKWYGMKPTTPIISGGMNALRLPGFFENLGHGNVINTAGGGSYGH…	WP_011313150.1	Thiobacillus denitrificans (Form II)	A_19
MAYTQSKSQKVGYQAGVKDYRLTYYTPDYTPKDTDILAAFRVTPQPGVPFEEAAAAVAAESSTGTWTTVWTDLLTDLDRYKGCCYDIEPLPGEDNQFIAYIAYPLDLFEEGSVTNMLTSIVGNVFGFKALKALRLEDLRIPVAYLKTFQGPPHGIQVERDKLNKYGRPLLGCTIKPKLGLSAKNYGRAVYECLRGGLDFTKDDENINSQPFQRWRDRFLFVADAIHKAQAETGEIKGHYLNVTAPTCEEMLKRAEFAKELEMPIIMHDFLTAGFTANTTLSKWCRDNGMLLHIHRAMHAVMDRQKNHGIHFRVLAKCLRMSGGDHIHTGTVVGKLEGDKAVTLGFVDLLRENYIEQDRSRGIYFTQDWASMPGVMAVASGGIHVWHMPALVDIFGDDAV…	WP_011057346.1	Thermosynechococcus elongatus	A_20
MVEKFDTIYDYYVDKGYEPSKKRDIIAVFRVTPAEGYTIEQAAGAVAAESSTGTWTTLYPWYEQERWADLSAKAYDFHDMGDGSWIVRIAYPFHAFEEANLPGLLASIAGNIFGMKRVKGLRLEDLYFPEKLIREFDGPAFGIEGVRKMLEIKDRPIYGVVPKPKVGYSPEEFEKLAYDLLSNGADYMKDDENLTSPWYNRFEERAEIMAKIIDKVENETGEKKTWFANITADLLEMEQRLEVLADLGLKHAMVDVVITGWGALRYIRDLAADYGLAIHGHRAMHAAFTRNPYHGISMFVLAKLYRLIGIDQLHVGTAGAGKLEGGKWDVIQNARILRESHYKPDENDVFHLEQKFYSIKAAFPTSSGGLHPGNIQPVIEALGTDIVLQLGGGTLGHPD…	WP_011251240.1	Thermococcus kodakarensis	A_21
MSQSVSERTRIKSDRYESGVIPYAKMGYWDASYTVKDTDVLALFRITPQPGVDPVEAAAAVAGESSTATWTVVWTDLLTACERYRAKAYRVDPVPNATDQYFAFIAYECDLFEEASLSNLTASIIGNVFGFKAVAALRLEDMRIPHSYLKTFQGPATGIVVERERLNKYGTPLLGATVKPKLGLSGKNYGRVVYEGLKGGLDFLKDDENINSQPFMRWRERFLNCLEGINRAAAATGEVKGSYLNITAATMEEVYKRAEYAKAIGSVVVMIDLVMGYTAIQSIAYWARENDMLLHLHRAGNSTYARQKNHGINFRVICKWMRMSGVDHIHAGTVVGKLEGDPLMIKGFYDVLRLTELEVNLPFGIFFEMDWASLRRCMPVASGGIHCGQMHQLIHYLGD…	ABF60353.1	Thalassiosira antarctica	A_22
MSKKYDAGVKEYRDTYWTPDYVPLDTDLLACFKCTGQEGVPKEEVAAAVAAESSTGTWSTVWSELLTDLDFYKGRCYRIEDVPGDKESFYAFIAYPLDLFEEGSITNVLTSLVGNVFGFKALRHLRLEDIRFPMAFIKSCYGPPNGIQVERDRMNKYGRPLLGCTIKPKLGLSGKNYGRVVYECLRGGLDFTKDDENINSQPFQRWQNRFEFVAEAIKLSEQETGERKGHYLNVTANTPEEMYERAEFAKELGMPIIMHDFITGGFTANTGLSKWCRKNGMLLHIHRAMHAVIDRHPKHGIHFRVLAKCLRLSGGDQLHTGTVVGKLEGDRQTTLGYIDQLRESFVPEDRSRGNFFDQDWGSMPGVFAVASGGIHVWHMPALVTIFGDDSVLQFGGGTH…	P96486.1	Synechococcus sp. WH 7803	A_23
MQTKSAGFNAGVQDYRLTYYTPDYTPKDTDLLACFRMTPQPGVPPEECAAAVAAESSTGTWTTVWTDGLTDLDRYKGRCYNVEPVPGEDNQYFCFVAYPLDLFEEGSVTNVLTSLVGNVFGFKALRALRLEDIRFPVALIKTYQGPPHGITVERDLLNKYGRPLLGCTIKPKLGLSAKNYGRAVYECLRGGLDFTKDDENINSQPFMRWRDRFLFVQEAIEKSQAETNEVKGHYLNVTAGTCEEMLKRAEFAKEIGTPIIMHDFLTGGFTANTTLAKWCRDNGVLLHIHRAMHAVIDRQKNHGIHFRVLAKCLRLSGGDHLHSGTVVGKLEGDRAATLGFVDLMREDYVEEDRSRGVFFTQDYASLPGTMPVASGGIHVWHMPALVEIFGDDSCLQFGG…	Q44176.2	Synechococcus sp. PCC 7002	A_24
MSKKYDAGVKEYRDTYWTPDYVPLDTDLLACFKCTGQEGVPKEEVAAAVAAESSTGTWSTVWSELLTDLDFYKGRCYRIEDVPGDKESFYAFIAYPLDLFEEGSITNVLTSLVGNVFGFKALRHLRLEDIRFPMAFIKSCYGPPNGIQVERDRMNKYGRPLLGCTIKPKLGLSGKNYGRVVYECLRGGLDFTKDDENINSQPFQRWQNRFEFVAEAIKLSEQETGERKGHYLNVTANTPEEMYERAEFAKELGMPIIMHDFITGGFTANTGLSKWCRKNGMLLHIHRAMHAVIDRHPKHGIHFRVLAKCLRLSGGDQLHTGTVVGKLEGDRQTTLGYIDQLRESFVPEDRSRGNFFDQDWGSMPGVFAVASGGIHVWHMPALVTIFGDDSVLQFGGGTH…	Q3ALL1.1	Synechococcus sp. CC9605	A_25
TETKASVGFKAGVKDYKLTYYTPEYETKDTDILAAFRVTPQPGVPPEEAGAAVAAESSTGTWTTVWTDGLTSLDRYKGRCYGIEPVPGEENQFIAYVAYPLDLFEEGSVTNMFTSIVGNVFGFKALRALRLEDLRIPTAYVKTFQGPPHGIQVERDKLNKYGRPLLGCTIKPKLGLSAKNYGRAVYECLRGGLDFTKDDENVNSQPFMRWRDRFLFCAEAIYKSQAETGEIKGHYLNATAGTCEDMMKRAVFARELGVPIVMHDYLTGGFTANTTLAHYCRDNGLLLHIHRAMHAVIDRQKNHGMHFRVLAKALRMSGGDHIHAGTVVGKLEGEREITLGFVDLLRDDFIEKDRSRGIYFTQDWVSLPGVLPVASGGIHVWHMPALTEIFGDDSVLQFG…	ADO29678.1	Symphyotrichum novae-angliae	A_26
RQALDQSSRYADLSLDEDTLIRNGKHVLVAYIMKPKAGYDYLATAAHFAAESSTGTNVNVCTTDDFTKSVDALVYYIDPDNEEMKIAYPTLLFDRNITDGRGMMCSFLTLAIGNNQGMGDVEYGKIYDFYLPPAFLRLYDGPSVNVEDMWRILGRGTTNGGLVVGTIIKPKLGLQPKPFGEACYSFWQGGDFIKNDEPQGNQVFCQMNECIPEVVKAMRACVKETGSSKLFSANITADDPEEMIARGKYIMSQFGPLSENCAFLVDGYVAGGTAVTCCRRNFPKQFLHYHRAGHGSVTSPQTQRGYTAFVHTKISRVIGASGIHVGTMSFGKMEGDASDKNIAYMLQDDEADGPYYRQEWQGMKETTPIISGGMNALRLPAFFENLGHSNVILTAGGGS…	Q41406.1	Symbiodinium sp. clade B	A_27
MDQSNRYANLDLKEEDLINGGRHMLVAYRMKPAPGYGFLEVAAHIAAESSTGTNVEVSTTDDFTRGVDALVYEIDETAFGDQGGLLKIAYPVELFDHNLIDDKHPVSHMWSLVLGNNQGMGDHLGLRMLDFYLPEVMVRNFDGPATNIEDMWRVLGRPTKDGGYIAGTIIKPKLGLRPEPFAKACYDFWLGGTFIKNDEPQANQTFAPMKKVIPLVAEAMDRAQQETGEAKLFSANITADFFGEMIARGEYILNEFAKYGNEDHVAFLVDGFVTGPAGVATARHYFPKTFLHFHRAGHGALTSYKSPMGMDPLCYMKLARLQGASGIHTGTMGYGKMEGHSDERVLAYMLERDECQGPYFYQKWYGMKATTPIISGGMNALRLIGFFENLGHANVINTC…	WP_074200542.1	Sulfurivirga caldicuralii	A_28
MAKTYDAGVKEYRETYWMPEYTPLDTDILACFKVTPQPGVPREEVAAAVAAESSTGTWTTVWTDLLTDLDHYKGRAYAIEDVPGDDTCFYAFIAYPIDLFEEGSVVNVMTSLVGNVFGFKALRALRLEDIRFPIAYVMTCNGPPQGIQVERDLLNKYGRPLLGCTIKPKLGLSAKNYGRACYEGLRGGLDFTKDDENVNSQPFMRWRHRFDFVMEAIQKAEAETGERKGHYLNVTAPTSDEMMKRAEYAKEIGAPIIMHDYITGGWSANTQLAQWCQDNGMLLHIHRAMHAVLDRNPHHGIHFRVLTKILRLSGGDHLHSGTVVGKLEGDREATLGWIDIMRDSFNKEDRSRGIFFDQDWGSMPGVLPVASGGIHVWHMPALVNIFGDDSVLQFGGGTL…	WP_043117722.1	Endosymbiont of Solemya velum	A_29
MSPQTETKASVGSKAGVKDHRLTHYTPDYQTKDTDIPAASRMTPQPGVPAEEAGAAVAAESSTGTWTTVWTDGLTNLDRYKGRCYDIEPVPGEKDQYIAYAAHPSDLSEEGSVTNMSTSIVGNVFGSKALRAPRSEDLRIPPAYSKTSKGPPHGIQVERDKSNKYGRPSLGCTIKPKLGLSAKNYGRAVHERLRGGLDFTKDDENVNPQPFMRWRDRFVFVAEALYKAQSETGEIKGHHLNATAGTCEEMMKRAEFARELGVPITMHDHSTGGFTANTSLAYYCRDNGLLPHIHRAMHAVIDRQKNHGIHFRVLAKASRMSGGDHIHGGTVVGKLEGERQVTLGFVDLLRDDYIDKDRSRGIHPTQDWVSMPGVLPVASGGIHVWHMPALTEIFGDDSV…	ADH10411.1	Selaginella moellendorffii	A_30
MALDQTSRYADLSLNEDKLIADGNHVLVAYTMEPAAGYGYLSTAAHFAAESSTGTNVEVCTTDDFTKGVDALVYEIDEARGIMKIAYPNDLFDRNVIDGRVMLVSFLTLAIGNNQGMGDVKNAQMQDFYVPPKMLQLFDGPSKDISDMWRILGRPVENGGYIAGTIIKPKLGLRPEPFADAAYQFWLGGDFIKNDEPQGNQVFCPMKKVIPLVADAMKRAQDETGQAKLFSANITADDHYEMLARADYVLETFGENASHVAFLVDGYVGGPGMITTARRQYPNQYLHYHRAGHGAVTSPSSKRGYTAFVLAKMARLQGASGIHVGTMGYGKMEGSQDDKIIAYMIERDSCDGPFYHQEWYGMKPTTPIISGGMNALRLPGFFENLGHGNVINTSGGGSY…	WP_144358988.1	Sedimenticola selenatireducens	A_31
MDQSSRYVNLALKEEDLIAGGEHVLCAYIMKPKAGYGYVATAAHFAAESSTGTNVEVCTTDDFTRGVDALVYEVDEARELTKIAYPVALFHRNITDGKAMIASFLTLTMGNNQGMGDVEYAKMHDFYVPEAYRALFDGPSVNISALWKVLGRPEVDGGLVVGTIIKPKLGLRPKPFAEACHAFWLGGDFIKNDEPQGNQPFAPLRDTIALVADAMRRAQDETGEAKLFSANITADDPFEIIARGEYVLETFGENASHVALLVDGYVAGAAAITTARRRFPDNFLHYHRAGHGAVTSPQSKRGYTAFVHCKMARLQGASGIHTGTMGFGKMEGESSDRAIAYMLTQDEAQGPFYRQSWGGMKACTPIISGGMNALRMPGFFENLGNANVILTAGGGAFGH…	P04718.1	Rhodospirillum rubrum	A_32
MDQSNRYANLNLKESELIAGGRHVLCAYIMKPKAGFGNFIQTAAHFAAESSTGTNVEVSTTDDFTRGVDALVYEVDEANSLMKIAYPIELFDRNVIDGRAMIASFLTLTIGNNQGMGDVEYAKMYDFYVPPAYLKLFDGPSTTIKDLWRVLGRPVINGGFIVGTIIKPKLGLRPQPFANACYDFWLGGDFIKNDEPQGNQVFAPFKDTVRAVADAMRRAQDKTGEAKLFSFNITADDHYEMLARGEFILETFADNADHIAFLVDGYVAGPAAVTTARRAFPKQYLHYHRAGHGAVTSPQSKRGYTAFVLSKMARLQGASGIHTGTMGFGKMEGEAADRAIAYMITEDAADGPYFHQEWLGMNPTTPIISGGMNALRMPGFFDNLGHSNLIMTAGGGAFG…	WP_011160173.1	Rhodopseudomonas palustris (Form II)	A_33
MTPDDIAGFYAKRADLDLDNYIELDFDFECAGDPHEAAAHLCSEQSTAQWRRVGFDEDFRPRFAAKVLELSAEPRPSGFSVPVECAARGPVHACRVTIAHPHGNFGAKIPNLLSAVCGEGVFFSPGIPLIRLQDIRFPEPYLAAFDGPRFGIAGVRERLQAFDRPIFFGVIKPNIGLPPQPFAELGYQSWTGGLDIAKDDEMLADVDWCPLAERAALLGDACRRASAETGVPKIYLANITDEVDRLTELHDVAVANGAGALLINAMPVGLSAVRMLRKHATVPLIAHFPFIAAFSRLANYGIHSRVMTRLQRLAGFDVVIMPGFGPRMMTPEHEVLDCIRACLEPMGPIKPCLPVPGGSDSAATLENVYRKVGSADFGFVPGRGVFGHPMGPAAGATSI…	WP_011155830.1	Rhodopseudomonas palustris (RLP)	A_34
MDTKTTEIKGKERYKAGVLKYAQMGYWDGDYVPKDTDVLALFRITPQEGVDPVEAAAAVAGESSTATWTVVWTDRLTACDSYRAKAYRVEPVPGTPGQYFCYVAYDLILFEEGSIANLTASIIGNVFSFKPLKAARLEDMRFPVAYVKTYKGPPTGIVGERERLDKFGKPLLGATTKPKLGLSGKNYGRVVYEGLKGGLDFMKDDENINSQPFMHWRDRFLYVMEAVNLASAQTGEVKGHYLNITAGTMEEMYRRAEFAKSLGSVIVMVDLIIGYTAIQSISEWCRQNDMILHMHRAGHGTYTRQKNHGISFRVIAKWLRLAGVDHLHCGTAVGKLEGDPLTVQGYYNVCREPFNTVDLPRGIFFEQDWADLRKVMPVASGGIHAGQMHQLLSLFGDDV…	AAA26115.1	Rhodobacter sphaeroides	A_35
MSKKYDAGVKEYRDTYWTPDYVPLDTDLLACFKCTGQEGVPREEVAAAVAAESSTGTWSTVWSELLTDLEFYKGRCYRIEDVPGDKESFYAFIAYPLDLFEEGSITNVLTSLVGNVFGFKALRHLRLEDIRFPMAFIKTCGGPPQGIVVERDRLNKYGRPLLGCTIKPKLGLSGKNYGRVVYECLRGGLDLTKDDENINSQPFQRWRDRFEFVAEAVKLAQQETGEVKGHYLNCTATTPEEMYERAEFAKELDMPIIMHDYITGGFTANTGLANWCRKNGMLLHIHRAMHAVIDRHPKHGIHFRVLAKCLRLSGGDQLHTGTVVGKLEGDRQTTLGYIDNLRESFVPEDRTRGNFFDQDWGSMPGVFAVASGGIHVWHMPALLAIFGDDSCLQFGGGTH…	KGG11134.1	Prochlorococcus marinus str. LG	A_36
MSPRPEIKAGVGFKAGVKDYRLTYYTPDYQTKDTDILAAFRMTPQPGVPAEECGAAVAAESSTGTWTTVWTDGLTSLDRYKGRCYAIEPVAGEENQYIAYVAYPLDLFEEGSVTNLFTSIVGNVFGFKALRALRLEDLRIPPAYSKTFQGPPHGIQVERDKLNKYGRPLLGCTIKPKLGLSAKNYGRAVYECLRGGLDFTKDDENVNSQPFMRWRDRFLFCAEAIYKSQGETGEIKGHYLNATAGTCEEMIKRAQFARELGMPIVMHDYLTGGFTANTSLAHYCRDNGLLLHIHRAMHAVLDRQKNHGMHFRVLAKALRLSGGDHIHSGTVVGKLEGERQVTLGFVDLLRDDYIEKDRSRGIYFTQDWVSLPGVLPVASGGIHVWHMPALTEIFGDDSV…	NP_904194.1	Physcomitrium patens	A_37
MSQSVSERTRIKSDRYESGVIPYAKMGYWDAAYAVKNTDVLALFRITPQPGVDPVEAAAAVAGESSTATWTVVWTDLLTACDRYRAKAYRVDPVPNTTDQYFAFIAYECDLFEEGSLANLTASIIGNVFGFKAVSALRLEDMRIPHSYLKTFQGPATGVIVERERLNKYGIPLLGATVKPKLGLSGKNYGRVVYEGLKGGLDFLKDDENINSQPFMRWRERFLYCMEGINRASAATGETKGSYLNITAGTMEEVYKRAEYAKTVGSIVVMIDLVMGYTAIQSAAIWARDNDLILHLHRAGNSTYARQKNHGINFRVICKWMRMCGVDHIHAGTVVGKLEGDPLMIKGFYDTLLLTHLNVNLPYGIFFEMTWASLRKCMPVASGGIHCGQMHQLVHYLGD…	YP_874418.1	Phaeodactylum tricornutum	A_38
MAPQTETKAGTGYKAGVKDYRLTYYTPDYQPKETDILAAFRMTPQPGVPPEECGAAVAAESSTGTWTTVWTDGLTSLDRYKGRCYDIEPVPGEDNQYIAYVAYPIDLFEEGSVTNLFTSIVGNVFGFKALRALRLEDLRISPAYIKTFQGPPHGIQVERDRLNKYGRALLGCTIKPKLGLSAKNYGRAVYECLRGGLDFTKDDENVNSQPFMRWRDRFLFVAEAIFKSQQETGEIKGHYLNATAGTCEEMMKRAQFAKDLGVPIIMHDYLTGGFTANTSLAHYCRDNGLLLHIHRAMHAVIDRQRNHGIHFRVLAKALRMSGGDHLHSGTVVGKLEGEREITLGFVDLMRDDYVAKDRSRGIYFDQDWVSMSGVMPVASGGIHVWHMPALVEIFGDDSC…	YP_005089906.1	Pedinomonas minor	A_39
MSKKYDAGVKEYRDTYWTPDYIPLDTDLLACFKCTGQEGVPREEVAAAVAAESSTGTWSTVWSELLTDLEFYKGRCYRIEEVPGDKESFYAFIAYPLDLFEEGSVTNVLTSLVGNVFGFKALRHLRLEDIRFPLAFIKTCGGPPNGIQVERDRMNKYGRPLLGCTIKPKLGLSGKNYGRVVYECLRGGLDFTKDDENINSQPFQRWQNRFEFVAEAVKTAEQETGERKGHYLNCTANTPEEMYERAEFAKELGQPIIMHDYITGGFTANTGLARWCRKNGILLHIHRAMHAVIDRHPKHGIHFRVLAKCLRLSGGDQLHTGTVVGKLEGDRQTTLGYIDQLRESFVPEDRTRGNFFDQDWASMPGVFAVASGGIHVWHMPALVAIFGDDSVLQFGGGTH…	YP_002049527.1	Paulinella chromatophora	A_40
MSNNVYERNRIKNDRYESGVIPYAKMGYWDANYSVKDTDLLALFRLTPQPGVDPVEAAAAVAGESSTATWTVVWTDLLTACDVYRAKAYRVDPVPSAADQYFAYIAYECDLFEEGSLANMTASIIGNVFGFKAVAALRLEDMRIPYAYLKTFQGPATGIIVERERLDTFGRPLLGATVKPKLGLSGKNYGRVVYEGLRGGIDFLKDDENINSQPFMRWRERFLYCMEGINRASAASGEVKGSYLNVTAATMEEMYERADYAKAVGSVIVMIDLVIGYTAIQSMAIWARKNDMILHLHRAGNSTYARQKNHGINFRVICKWMRMAGVDHIHAGTVVGKLEGDPLMVKGFYDVLRETELSINLPQGIFFEMDWASLRKCCPVASGGIHCGQMHQLVYYLGD…	P14959.2	Olisthodiscus luteus	A_41
MSYAQTKTQTKSGYKAGVQDYRLTYYTPDYTPKDTDILAAFRVTPQPGVPFEEAAAAVAAESSTGTWTTVWTDLLTDLDRYKGRCYDIEPVPGEDNQFIAYIAYPLDLFEEGSITNVLTSIVGNVFGFKALRALRLEDIRFPVAYIKTFQGPPHGIQVERDKLNKYGRPLLGCTIKPKLGLSAKNYGRAVYECLRGGLDFTKDDENINSAPFQRWRDRFLFVADAITKAQAETGEIKGHYLNVTAPTCEEMLKRAEYAKELKQPIIMHDYLTAGFTANTTLARWCRDNGVLLHIHRAMHAVIDRQKNHGIHFRVLAKALRLSGGDHIHTGTVVGKLEGERGITMGFVDLLRENYVEQDKSRGIYFTQDWASLPGVMAVASGGIHVWHMPALVEIFGDDS…	P00879.3	Nostoc sp. PCC 7120	A_42
MTIIVDYRFPPAINAEKQAKTIAIGQTAGTWSERHSHRQKQLQQHLAEVVGIREEADGYKVARVRFPQINVENDIASLLTMIFGKYSMAGAGKVVGVYLPESYGTKAKLGITGIRQRLGVYDRPLVMAIFKPALGLSAQDHADILREVAFAGLDVIKDDEIMADLPVAPTHERLDCCRRVLEEVRQQTGRNVLYAVNVTGKADELQRKARLLVKHGANALLLNVLTYGFSVLEALASDPAIDVPIFAHPAFAGAMCAGSDTGLAYSVVLGTMMAHAGADAVLYPAAYGSLPFDPQEEGKIRDILRDRNVFPVPSAGIRPGIVPQVLGDYGRNVILNAGTGIMDHPSGPASGVRAFFEALARIEAGESFDPANLPEGALKQAILEWG	CAJ43366.1	Microcystis aeruginosa PCC 7806 (RLP)	A_43
MSSKIEELVQSLNPKQQGYVNLELPDPTNGEYLLTVFRLVPGGEMNMLQAAAEIAAESSTGTNFRVNTETKFSKVMNALVYQMDLERELVWIAYPWRLFDRGGNVQNILTYIVGNVLGMKEISALKLLDVWFPPSMLEQYDGPGFTVDDMRSYLGVYDRPILGTIVKPKMGLTSAEYAEVCYDFWAGGGDFVKNDEPQANQDFCPYDKMVKHVKEAMDKAVKETGKKKVHSFNVSAPDFDTMIERCEMIRNAGFEPGSYAFLIDGITAGWMAVQTIRRRYPDVFLHFHRAAHGAFTRPENPIGFSVLVLSKFARLAGASGIHTGTAGVGKMKGTPEEDVVAAHGIQYLSSHGHFFDQSWAKIMETDKDAIELVNEDIAHHVILEKDSWRGMKKCCPIVS…	WP_013037391.1	Methanohalophilus mahii	A_44
MSLIYEDLVKSLDSKQQAYVDLKLPDPTNGEFLLAVFHMIPGGDLNVLQAAAEIAAESSTGTNIKVSTETAFSRTMNARVYQLDLERELVWIAYPWRLFDRGGNVQNILTYIIGNILGMKEIQALKLMDIWFPPSMLEQYDGPSYTVDDMRKYLDVYDRPILGTIVKPKMGLTSAEYAEVCYDFWVGGGDFVKNDEPQANQDFCPYEKMVAHVKEAMDKAVKETGQKKVHSFNVSAADFDTMIERCEMITNAGFEPGSYAFLIDGITAGWMAVQTLRRRYPDVFLHFHRAAHGAFTRQENPIGFSVLVLSKFARLAGASGIHTGTAGIGKMKGTPAEDVVAAHSIQYLKSPGHFFEQTWSKIMDTDKDVINLVNEDLAHHVILEDDSWRAMKKCCPIVS…	WP_011500311.1	Methanococcoides burtonii	A_45
MSPQTETKAGVGFKAGVKDYRLTYYTPDYETKDTDILAAFRMTPQPGVPAEEAGNAVAAESSTGTWTTVWTDGLTNLDRYKGRCYDIDPVPGEENQYIAYVAYPLDLFEEGSVTNMFTSIVGNVFGFKALRALRLEDLRIPPAYTKTFQGPPHGIQVERDKLNKYGRPLLGCTIKPKLGLSAKNYGRAVYECLRGGLDFTKDDENVNSQPFMRWRDRFLFVAEAIYKSQAETGEIKGHYLNATAGTCEEMLKRAACARELGVPIVMHDYLTGGFTANTSLAFYCRDNGLLLHIHRAMHAVIDRQKNHGIHFRVLAKALRMSGGDHIHAGTVVGKLEGDRQVTLGFVDLLRDDYIEKDRSRGIYFTQDWVSLPGVFPVASGGIHVWHMPALTEIFGDDSV…	NP_039306.1	Marchantia paleacea	A_46
MDQSNRYADLSLKEDDLIKGGNHVLVAYLMKPKTGYGYLEAAAHFSAESSTGTNVEVSTTDDFTKGVDALVYEIDEAKEIMKIAYPVDLFDRNITDGRAMIVSFLTLAIGNNQGMGDIAYAKMLDFYVPQKYLRLFDGPSKDISDLWRILGRPVVNGGYIAGTIIKPKLGLRPKPFAEAAYQFWLGGDFIKNDEPQGNQVFSPMRETIPLVYDSMKRAMDETGEAKLFSANITADDHYEMMARGEFILNTFGPDADKVAFLVDGYVGGPGMVTTARRHFANQYLHYHRAGHGAVTSPSAKRGYTAFVLAKMSRLQGASGIHVGTMGYGKMEGDATDKNIAYMIERDSADGPFYHQEWYGMKPTTPIISGGMNALRLPGFFENLGHANLINTSGGGSYGH…	WP_069958099.1	Magnetovibrio blakemorei	A_47
MDQSNRYADLTLTEEKLVADGNHLLVAYRLKPAAGYGFLEVAAHVAAESSTGTNVEVSTTDDFTRGVDALVYEIDEAAFGDKGGLMKIAYPVDLFDPNLIDGHYNVSHMWSLILGNNQGMGDHEGLRMLDFLVPEKMVKRFDGPATDISDLWKVLGRPEVDGGYIAGTIIKPKLGLRPEPFAKACYDFWLGGDFIKNDEPQANQNFCPMEVVIPKVAEAMDRAQQATGQAKLFSANVTADFHEEMIKRGEYVLGEFAKYGNEKHVAFLVDGFVTGPAGVTTSRRAFPDTYLHFHRAGHGAVTSYKSPMGMDPLCYMKLARLMGASGIHTGTMGYGKMEGHNDERVLAYMLERDECQGPYFYQKWYGMKPTTPIISGGMDALRLPGFFENLGHGNVINTC…	Q59462.3	Hydrogenovibrio marinus	A_48
MAVKKYSAGVKEYRQTYWMPEYTPLDSDILACFKITPQPGVDREEAAAAVAAESSTGTWTTVWTDLLTDMDYYKGRAYRIEDVPGDDAAFYAFIAYPIDLFEEGSVVNVFTSLVGNVFGFKAVRGLRLEDVRFPLAYVKTCGGPPHGIQVERDKMNKYGRPLLGCTIKPKLGLSAKNYGRAVYECLRGGLDFTKDDENINSQPFMRWRDRFLFVQDATETAEAQTGERKGHYLNVTAPTPEEMYKRAEFAKEIGAPIIMHDYITGGFTANTGLAKWCQDNGVLLHIHRAMHAVIDRNPNHGIHFRVLTKILRLSGGDHLHTGTVVGKLEGDRASTLGWIDLLRESFIPEDRSRGIFFDQDWGSMPGVFAVASGGIHVWHMPALVNIFGDDSVLQFGGGT…	WP_012823801.1	Halothiobacillus neapolitanus (Form I)	A_49
MDQSARYADLSLKEEDLIAGGKHILVAYKMKPKAGHGYLEASAHFAAESSTGTNVEVSTTDDFTKGVDALVYYIDEATEDMRIAYPMDLFDRNVTDGRMMLVSVLTLIIGNNQGMGDIEHAKIHDIYFPERAIQLFDGPSKDISDMWRILGRPIENGGYIAGTIIKPKLGLRPEPFAAAAYQFWLGGDFIKNDEPQGNQVFCPLKKVLPLVYDSMKRAQDETGQAKLFSMNITADDHYEMMARADFGLETFGPDADKLAFLVDGFVGGPGMITTARRQYPNQYLHYHRAGHGMITSPSAKRGYTAFVLAKISRLQGASGIHVGTMGYGKMEGEGDDRNIAYMIERDEAQGPVYFQKWYGMKPTTPIISGGMNALRLPGFFENLGHGNVINTAGGGSYGH…	WP_012823967.1	Halothiobacillus neapolitanus (Form II)	A_50
MSNSVEERTRIKNERYESGVIPYAKMGYWDPNYAVKDTDILALFRVSPQPGVDPVEASAAVAGESSTATWTVVWTDLLTACDLYRAKAYKVESVPNTSDQYFAYISYDIDLFEEGSIANLTASIIGNVFGFKAVKALRLEDMRIPVAYLKTFQGPATGIVVERERMDKFGRPFLGATVKPKLGLSGKNYGRVVYEGLRGGLDFLKDDENINSQPFMRWKERFLYSIEAVNRSIAATGEVKGHYMNVTAATMEEMYERAEFAKQLGTVIIMIDLVIGYTAIQTMGIWARKNDMILHLHRAGNSTYSRQKIHGMNFRVICKWMRMAGVDHIHAGTVVGKLEGDPLMIRGFYNTLLLPYLEVNLPQGIFFQQDWASLRKVTPVASGGIHCGQMHQLLDYLGN…	ABU53651.1	Griffithsia monilis	A_51
MSQSVEERTRIKNDRYESGVIPYAKMGYWDPNYVVKDTDVLALFRVSPQPGVDPVEASAAVAGESSTATWTVVWTDLLTACDLYRAKAYKVDAVPNTTDQYFAFIAYDIDLFEEGSIANLTASIIGNVFGFKAVKALRLEDMRIPVAYLKTFQGPATGLVVERERMDKFGRPFLGATVKPKLGLSGKNYGRVVYEGLKGGLDFLKDDENINSQPFMRWKERFLYSMEGVNRAIAATGEVKGHYMNVTAATMENMYERAEFAKQLGTVIIMIDLVIGYTAIQTMAIWARKNDMILHLHRAGNSTYSRQKIHGMNFRVICKWMRMAGVDHIHAGTVVGKLEGDPLMIRGFYNTLLLTHLDVNLPQGIFFEQDWASLRKVTPVASGGIHCGQMHQLLDYLGN…	YP_009019678.1	Gracilaria salicornia	A_52
MSAVMATYLLHDETDIRKKAEGIALGLTIGTWTDLPALEQEQLRKHKGEVVAIEELGESERVNAYFGKRLKRAIVKIAYPTVNFSADLPALLVTTFGKLSLDGEVRLLDLEFPDEWKRQFPGPRFGIDGIRDRVGVHNRPLLMSIFKGMIGRDLAYLTSELKKQALGGVDLVKDDEILFDSELLPFEKRITEGKAALQEVYEQTGKRTLYAVNLTGKTFALKDKAKRAAELGADVLLFNVFAYGLDVLQALREDEEIAVPIMAHPAFSGAVTPSEFYGVAPSLWLGKLLRLAGADFVLFPSPYGSVALEREQALGIARALTDDQEPFARAFPVPSAGIHPGLVPLIIRDFGLDTIVNAGGGIHGHPDGAIGGGRAFRAAIDAVLAGRPLRAAAAENEAL…	WP_011230454.1	Geobacillus kaustophilus (RLP)	A_53
MALLDQTGRYSDLTLNEDNLIADGNHVLVAYTMVPAEGYGYLEAAAHFAAESSTGTNVEVSTTDDFTKGVDALVYFIDEAEGIMKIAYPNDLFDRNITDGRTMLVSFLTLAIGNNQGMGDIKNAQMQDFYMPPRMLQLFDGPAKDITDMWRILGRPVENGGYIAGTIIKPKLGLRPEPFAEAAYQFWLGGDFIKNDEPQGNQVFCPAKKVYPLVYDAMKRAQDETGEAKLFSANITADDHYEMCARADFILETFGPDADKVAFLVDGYVGGPGMVTTARRQYASQYLHYHRAGHGAVTSPSSKRGYTAFVLAKMSRLQGASGIHVGTMGYGKMEGDASDKVIAYMIERDECQGPFYNQKWYGMKPTTPIISGGMNALRLPGFFENLGHGNVINTSGGGS…	RRS33277.1	Endosymbiont of Lamellibrachia satsuma	A_54
MDQSNRYSDLSLKEEDLIKGGNHVLCAYIMKPKAGYGFLEVAAHVAAESSTGTNVEVSTTDEFTKGVDALVYEINEETGLVKIAYPVPLFDINIIDGRAMIASFLTLTIGNNQGMGDCEYLKMHDFYLPPKYLRLFDGPTVNIVDMWRALGRPVVDGGYIAGTIIKPKLGLRPEPFAKAAYQFWLGGDFIKNDEPQGNQPFCPLKKVIPLVVDAMNRAQDETGEAKMFSANITADDPAEMIARAEFILDAFGFNAPRVAFLVDGYVAGPTAVTVARRNFPAQFLHFHRAGHGAVTSPQSKRGYTAFVHCKMTRLIGASGMHVGTMGYGKMEGESSDKLISFMLDDDVAQGPYFKQEWQGMKATSSIISGGMNALRLPGFFANLGHGNVINTAGGGAYGH…	OGS72457.1	Gallionellales bacterium GWA2_60_142	A_55
MDQSNRYANLNLKEEDLIKNGKHLLVAYKLIPAKGHGFLEVAAHVAAESSTGTNVEVSTTDDFTRGVDALVYEIDETAFGDDPVKGGGLFKVAYPVELFDPNLTDGTYNISHMWSLILGNNQGMGDHQGLRMLDFLVPEMMVRKFDGPSANISNLWKVLGRSETDGGYIAGTIIKPKLGLRPEPFAKACYDFWLGGDFIKNDEPQANQPFCPMEVVMPKVAEAMDRAQQATGQAKLFSANITADYYKEMIHRGDFVLETFAKYNSASHVAFLVDGFVTGPAGVTTARREFPDTFLHFHRAGHGAVTSYKSPMGMDPLCYMKLVRLMGASGMHTGTMGYGKMEGHGKETVLAYMLERDECQGPYFYQKWYGMKATTPIISGGMNALRLPGFFQNLGHGNV…	OGS68397.1	Gallionellales bacterium GWA2_54_124	A_56
MSQSLEEKSVQERTRIKNSRYESGVIPYAKMGYWNPDYQVKDTDVLALFRVTPQPGVDPIEAAAAVAGESSTATWTVVWTDLLTAADLYRAKAYKVDQVPNNPEQYFAYIAYELDLFEEGSIANLTASIIGNVFGFKAVKALRLEDMRLPFAYIKTFQGPATGVILERERLDKFGRPLLGCTTKPKLGLSGKNYGRVVYEALKGGLDFVKDDENINSQPFMRWRERYLFVMEAVNKAAAATGEVKGHYLNVTAATMEEMYARAQLAKELGSVIIMIDLVIGYTAIQTMAKWARDNDMILHLHRAGNSTYSRQKNHGMNFRVICKWMRMAGVDHIHAGTVVGKLEGDPIITRGFYKTLLLPKLERNLQEGLFFDMDWASLRKVMPVASGGIHAGQMHQLI…	AAF81681.1	Galdieria sulphuraria	A_57
MALDQSSRYSDLSLKEEDLIAGGRHILCAYKMKPKAGHGYLEAAAHFAAESSTGTNVEVCTTDEFTKGVDALVYHIDEANEDMRIAYPIELFDRNITDGRMMMVSFLTLTIGNNQGMGDIEYAKMIDFYMPKRAIELFDGPAKDISDLWRILGRPIVDGGYIAGTIIKPKLGLRPEPFAEAAYQFWLGGDFIKNDEPQGNQVFAPLKKVIPLVADAMKRAQDETGEAKLFSANITADDHSEMIARGEYILETFGEFADHVAFLVDGYVGGPGMITTARRWFPNQYLHYHRAGHGAVTSPSSKRGYTAFVLAKMSRLQGASGIHVGTMGYGKMEGDADDRVIAYMIERDSVDGPVYHQEWYGMKPTTPIISGGMNALRLPGFFENLGHGNVINTAGGGSY…	WP_043107373.1	Endosymbiont of a scaly snail	A_58
MALDQTNRYSDLSLKEDELIASGDYVLCAYLMKPKSGYGYLEAAAHFAAESSTGTNVEVSTTDDFTKGVDALVYEIDEAKELMKIAYPVDLFDINIIDGRAMLASFLTLTIGNNQGMGDIEYAKMLDFYMPPKYLRLYDGPAVNIQDMWRILGRPIENGGYIAGTIIKPKLGLRPEPFAEAAYQFWLGGDFIKNDEPQGNQPFSPMKKTIPLVADAMRRAQDETGEAKLFSANITADDPAEMIARGEFVLETFGFEASQVAFLVDGYVAGPTAVATARRNFPNQFLHFHRAGHGAVTSPQSKRGYTAFVHIKMTRLLGASGMHVGTMGYGKMEGEASDKLIAYMIERDSADGPFYHQEWAGMKPTTPIISGGMNALRLPGFFENLGHGNVINTAGGGTY…	AAC38280.1	Endosymbiont of Riftia pachyptila	A_59
MALDQTNRYSDLSLKEEDLLAGGKHILCAYKMKPATGHGYLEAAAHFAAESSTGTNVEVSTTDDFTKGVDALVYHIDEATEDMRIAYPIELFDRNIIDGRMMLVSFLTLTIGNNQGMGDIAHAQMIDFYMPPRAIQLFDGPAKDISDLWRILGRPVENGGYIAGTIIKPKLGLRPEPFAEAAYQFWLGGDFIKNDEPQGNQVFAPTKKVIPLVADAMKRAQDETGQAKLFSANITADDHYEMCARADYILETFGEDADKVAFLVDGYVGGPGMVTTARRQYPNQYLHYHRAGHGAVTSPSSKRGYTAFVLAKMSRLQGASGIHVGTMGYGKMEGAADDKIIAYMIERDECQGPIYNQKWYGMKPTTPIISGGMNALRLPGFFENLGHANVINTAGGGSY…	WP_060528669.1	Endosymbiont of Ridgeia piscesae	A_60
MALLDQTNRYSDLTLDEDKLLADGGHILVAYTMTPAEGYGYLEAASHFAAESSTGTNVEVSTTDDFTKGVDALVYEIDEAKEIMKIAYPIELFDRNVIDGRAMIVSFLTLAIGNNQGMGDIKQSQMFDFYVPPKMLRLFDGPSVDITDLWYHLGRPRENGGYIAGTIIKPKLGLRPEPFAEAAYQFWLGGDFIKNDEPQGNQVFCPLKKVLPLVHDAMKRAQDETGEPKIFSMNITADDHHEMCARADFGLELFGEDAPRLAFLVDGYVGGPGMVTTARRNYPSQYLHYHRAGHGAVTSPSSKRGYTAYILAKMSRLMGASGIHVGTMGYGKMEGGPEDKIIAYMIERDECQGPVYYQKWYGMKPTTPIISGGMNALRLPGFFENLGHGNVINTSGGGS…	RDH90988.1	Endosymbiont of Lamellibrachia luymesi	A_61
MDQSARYADLSLDEATLIADGGHMLVAYTMTPMPGFGGYLETAAHFAAESSTGTNVEVSTTDDFTKGLDAMVYEIDEAKGIMKIAYPNDLFDRNVIDGRSMVVSFLTLAIGNNQGMGDVQCAQMIDFYVPKAMLNSFDGPSVDITDMWNILDRPRENGGYIAGTIIKPKLGLRPEPFAEAAYQFWLGGDFIKNDEPQGNQVFCPMKKVIPLVSDAMKRAQDETGEAKIFSANITADDHHEMCARADYILETFGSNAHAVAFLVDGYVGGPGMVTTARRNYPGQYLHYHRAGHGAVTSPSSVRGYTAFVLAKLSRLMGASGIHVGTMGFGKMEGGSDDRNIAYMIEQDSADGPVYHQEWHGMKPTTPIISGGMNALRLPGFFENLGHGNVINTSGGGSYG…	RDH85685.1	Endosymbiont of Galathealinum brachiosum	A_62
MSQSVSERTRIKSDRYESGVIPYAKMGYWDASYAVKTTDVLALFRITPQPGVDPVEAAAAVAGESSTATWTVVWTDLLTACDRYRAKAYRVDPVPNATNQFFAFIAYECDLFEEGSLANLTASIIGNVFGFKAVSALRLEDMRIPHSYLKTFQGPATGIIVERERLNKYGVPLLGATVKPKLGLSGKNYGRVVYEGLKGGLDFLKDDENINSQPFMRWRERFLNCMEGINRASAATGEVKGSYLNVTGATMEDVYERSEYAKEVGSVIIMIDLVMGYTAIQSIALWARKNDMILHLHRAGNSTYARQKNHGINFRVICKWMRMSGVDHIHAGTVVGKLEGDPLMIKGFYDTLRLTSLQVNLPYGIFFEMPWASLRRCMPVASGGIHCGQMHQLVHYLGD…	YP_003735009.1	Durinskia baltica	A_63
MSQSVSERTRIKSDRYESGVIPYAKMGYWDASYAVKTTDVLALFRITPQPGVDPVEAAAAVAGESSTATWTVVWTDLLTACDRYRAKAYRVDPVPNAADQYFAFIAYECDLFEEGSLANLTASIIGNVFGFKAVAALRLEDMRIPHSYLKTFQGPATGIVVERERLNKYGTPLLGATVKPKLGLSGKNYGRVVYEGLKGGLDFLKDDENINSQPFMRWRERFLNCMEGINRASAATGEVKGSYLNVTAATMEEVYKRSEYAKEVGSIIIMIDLVMGYTAIQSMALWARENDMLLHLHRAGNSTYARQKNHGINFRVICKWMRMSGVDHIHAGTVVGKLEGDPLMIKGFYHTLRLTTLDVNLPYGLFFEMSWASLRRCMPVASGGIHCGQMHQLIHYLGD…	P24673.1	Cylindrotheca sp. strain N1	A_64
MSKKYDAGVKEYRDTYWTPDYVPLDTDLLACFKCTGQEGVPKEEVAAAVAAESSTGTWSTVWSELLVDLDFYKGRCYRIEDVPGDKEAFYAFIAYPLDLFEEGSVTNVLTSLVGNVFGFKALRHLRLEDIRFPMAFIKTCPGPPNGICVERDRMNKYGRPLLGCTIKPKLGLSGKNYGRVVYECLRGGLDFTKDDENINSQPFQRWQNRFEFVAEAVALAQQETGEKKGHYLNCTAATPEEMYERAEFAKELGQPIIMHDYITGGFTANTGLSKWCRKNGMLLHIHRAMHAVIDRHPKHGIHFRVLAKCLRLSGGDQLHTGTVVGKLEGDRQTTLGFIDQLRESFIPEDRSRGNFFDQDWGSMPGVFAVASGGIHVWHMPALVAIFGDDSVLQFGGGTH…	WP_006910103.1	Cyanobium sp. PCC 7001	A_65
MAQSVQERTRLKNKRYESGVIPYAKMGYWDPNYVVKDTDILALFRVTPQPGVDPIEASAAVAGESSTATWTVIWCDLLTACDVYRAKAYRVDQVPNSPDQYFAYIAYDLDLFEEGSIANLTASIIGNVFGFKALAALRLEDMRIPIGYLKTFQGPATGVVVERERLNMFGKPFLGATVKPKLGLSSKNYGRVVYEGLKGGLNFLKDDENINSQPFMRWRERFLYVMEGVNRASAATGEIKGSYLNVTAATMEEMYNRAACAKEVGSIIIMIDLVIGYTAIQSMAIWARENNMILHLHRAGNSTYARQKNHGINFRVICKWMRMAGVDHIHAGTVVGKLEGDPIIVKGFYNTLLLPKLDVNLPQGLFFEMDWASLRKTVPVASGGIHAGQMHLLLKYLGD…	NP_045134.1	Cyanidium caldarium	A_66
MAQSVQERTRLKNKRYESGVIPYAKMGYWNPNYVVKDSDMLALFRVTPQPGVDPIEAAAAVAGESSTATWTVVWTDLLTACDVYRAKAYRVDPVPTAPDQYFVYIAYDIDLFEEGSIANLTASIIGNVFGFKAVKALRLEDMRIPFSYLKTFQGPATGVIVERERLNKFGRPLLGCTVKPKLGLSGKNYGRVVYEGLKGGLDFLKDDENINSQPFMRWRDRYLYVMEGVNRAAAASGEVKGSYLNVTAATMEECYKRAEFAKEVGSVIIMIDLVIGYTAIQTMAIWARENNMILHLHRAGNSTYSRQKNHGINFRVISKWMRMAGVDHIHAGTVVGKLEGDPIIIKGFYNTLLLPKLEVNLPQGLFFEMDWASLRKTLPVASGGIHAGQMHQLLHYLGE…	NP_848945.1	Cyanidioschyzon merolae strain 10D	A_67
MFTDKQLRAVLFIGLLAIARAHDMGFQNVAFSRGTLLRNSRKAVQSLDSGVQSNCVRICGERCVRMGLDQSNRYAKLDLDEETLIKEQQHVLVAYKMRPKYPIAVDYVSTAAHFAAESSTGTNVNVCTTDDHTMSVDAVVYEVDEDEELMKIAYPVKLFDRNITDGRAMVCSILTLVIGNNQGMGDVEYGKIHDIFIPPNFLRLFDGPAVDIRHMWRVLGRETDDYDPIVGKTEWNGGFVVGTIIKPKLGLRPKEFAEAAYQFRLGGDFLKNDEPQGNQTFCPMRTVIPIVVEAMKRAMAETGRRVFFSANITADDPDEMIARGKYVLGQFDHLAEQVSLLVDGYVAGPTAVTTSRRNFPRQYLHYHRAGHGAVTSPQTQRGYTALVLSKISRMLGASG…	ADJ38508.1	Chromera velia	A_68
MNAEDVKGFFASRESLDMEQYLVLDYYLESVGDIETALAHFCSEQSTAQWKRVGVDEDFRLVHAAKVIDYEVIEELEQLSYPVKHSETGKIHACRVTIAHPHCNFGPKIPNLLTAVCGEGTYFTPGVPVVKLMDIHFPDTYLADFEGPKFGIEGLRDILNAHGRPIFFGVVKPNIGLSPGEFAEIAYQSWLGGLDIAKDDEMLADVTWSSIEERAAHLGKARRKAEAETGEPKIYLANITDEVDSLMEKHDVAVRNGANALLINALPVGLSAVRMLSNYTQVPLIGHFPFIASFSRMEKYGIHSKVMTKLQRLAGLDAVIMPGFGDRMMTPEEEVLENVIECTKPMGRIKPCLPVPGGSDSALTLQTVYEKVGNVDFGFVPGRGVFGHPMGPKAGAKSI…	WP_010933432.1	Chlorobaculum tepidum (RLP)	A_69
MVPQTETKAGAGFKAGVKDYRLTYYTPDYVVRDTDILAAFRMTPQLGVPPEECGAAVAAESSTGTWTTVWTDGLTSLDRYKGRCYDIEPVPGEDNQYIAYVAYPIDLFEEGSVTNMFTSIVGNVFGFKALRALRLEDLRIPPAYVKTFVGPPHGIQVERDKLNKYGRGLLGCTIKPKLGLSAKNYGRAVYECLRGGLDFTKDDENVNSQPFMRWRDRFLFVAEAIYKAQAETGEVKGHYLNATAGTCEEMMKRAVCAKELGVPIIMHDYLTGGFTANTSLAIYCRDNGLLLHIHRAMHAVIDRQRNHGIHFRVLAKALRMSGGDHLHSGTVVGKLEGEREVTLGFVDLMRDDYVEKDRSRGIYFTQDWCSMPGVMPVASGGIHVWHMPALVEIFGDDAC…	NP_958405.1	Chlamydomonas reinhardtii	A_70
MAIHNPLAGPKTVKARPTAELSDAYKAGVRAYAVDYYVPDYIPQDTDLLCAFRIQPRGVDMIEAAAAVAAESSTGTWTEVWSNQLTDIDFYKAKVYAITGDIAYIAYPLDLFEENSVVNIMSSIVGNVFGFKAVGALRLEDMRIPLALVKTFPGPRVGIYDERVWSNKWDRPLIGGTVKPKLGLSPKAYSTIIYECLSGGLDTSKDDENMNSQPFSRWRDRFMYAQEAVDRAAAETNEFKGHWHNVTAGSTEESLRRLEYAYELGSRMVMFDFLTAGFAASADIFKRAGELDMIVHCHRAMHAVFTRQANHGIAMRVVAKWLRLTGGDHLHTGTVVGKLEGSWNDTLGIIDILRERYVKANLEHGLYFDQDFGGLKASWPVASGGIHVHHVPDLLKIYG…	CUS06078.1	Candidatus Promineofilum breve	A_71
MALLDQTNRYSDLSLKEDELLAGGGHILVAYTMTPAAGFGYLEVASHFAAESSTGTNVEVSTTDDFTKGVDALVYEIDEAKSIMKIAYPNELFDRNIIDGRTMIVSFLTLAIGNNQGMGDVKEAQMYDFFVPPKMLQLFDGPSMDISDMWRILGRPIKNGGYIAGTIIKPKLGLRPEPFAEAAYQFWLGGDFIKNDEPQGNQVFCPTKKVIPLVADALARAQDETGEAKLFSANITADDHHEMCARADYILETFGENASHVAFLVDGYVGGPGMVTTARRNYPSQYLHYHRAGHGAVTSPSSRRGYTAFILAKMSRLMGASGIHVGTMGYGKMEGDASDKIIAYMIERDECQGPVYYQKWYGMKPTTPIISGGMNALRLPGFFENLGHGNVINTSGGGA…	RLJ19271.1	Endosymbiont of Escarpia laminata	A_72
MSELLATYLLTEPGADTEKKAEQIATGLTVGSWTDLPLVKQEQMQKHKGRVIKVEEREGTAASEKQAVITIAYPEINFSQDIPALLTTVFGKLSLDGKIKLIDLHFSEAFKRALPGPKFGVYGIRKLLGEFERPLLMSIFKGVIGRDLSDIKEQLRQQALGGVDLIKDDEIFFETGLAPFETRIAEGKQILKETYEQTGHKTLYAVNLTGRTADLKDKARRAAELGADALLFNVFAYGLDVMQGLAEDPEIPVPIMAHPAVSGAFTSSPFYGFSHALLLGKLNRYCGADFSLFPSPYGSVALPRADALAIHEECVREDAFNQTFAVPSAGIHPGMVPLLMRDFGIDHIINAGGGVHGHPNGAQGGGRAFRAIIDAVLEAQPIDEKAEQCKDLKLALDKW…	AKN13481.1	Bacillus subtilis (RLP)	A_73
MNYVSTVPPSEAVVSDPKARYRPGVLKYRQMGYWQPDYEPKDTDILALFRITPQDGVDPEEAAAAVAGESSTATWTVVWTDRLTDCERYRAKAYRVDPVPGAPGQYFASIAYELDLFEEGSIANLTASIIGNVFGFKPLKGLRLEDMRIPVAYLKTFQGPATGIVVERERLNSFGRPLLGATMKPKLGLSGRNYGRVVYEALKGGLDFTKDDENINSQPFMHWRDRFLYCMEGVNRAIAETGEIKGTYLNVTAATMEDMYERAEFARDLGSVIIMIDLVIGYTAIQSMAKWARRNDMILHLHRAGHSTYTRQKSHGVSFRVIAKWMRMAGVDHIHAGTVVGKLEGDPNVIRGIYDTCRETHVPQNLQHGIFFDQPWAGLKRMMPVASGGIHAGQMHQLL…	WP_045583128.1	Azospirillum thiophilum	A_74
MAEFEIYREYVDKSYEPQKDDIVAVFRITPAEGFTIEDAAGAVAAESSTGTWTSLHPWYDEERVKGLSAKAYDFVDLGDGSSIVRIAYPSELFEPHNMPGLLASIAGNVFGMKRVKGLRLEDLQLPKSFLKDFKGPSKGKEGVKKIFGVADRPIVGTVPKPKVGYSAEEVEKLAYELLSGGMDYIKDDENLTSPAYCRFEERAERIMKVIEKVEAETGEKKSWFANITADVREMERRLKLVAELGNPHVMVDVVITGWGALEYIRDLAEDYDLAIHGHRAMHAAFTRNAKHGISMFVLAKLYRIIGIDQLHIGTAGAGKLEGQKWDTVQNARIFSEVEYTPDEGDAFHLSQNFHHIKPAMPVSSGGLHPGNLEPVIDALGKEIVIQVGGGVLGHPMGAK…	WP_010879134.1	Archaeoglobus fulgidus	A_75
MSPQTETKASVGFKAGVKEYKLTYYTPEYETKDTDILAAFRVTPQPGVPPEEAGAAVAAESSTGTWTTVWTDGLTSLDRYKGRCYHIEPVPGEETQFIAYVAYPLDLFEEGSVTNMFTSIVGNVFGFKALAALRLEDLRIPPAYTKTFQGPPHGIQVERDKLNKYGRPLLGCTIKPKLGLSAKNYGRAVYECLRGGLDFTKDDENVNSQPFMRWRDRFLFCAEAIYKSQAETGEIKGHYLNATAGTCEEMIKRAVFARELGVPIVMHDYLTGGFTANTSLSHYCRDNGLLLHIHRAMHAVIDRQKNHGMHFRVLAKALRLSGGDHIHAGTVVGKLEGDRESTLGFVDLLRDDYVEKDRSRGIFFTQDWVSLPGVLPVASGGIHVWHMPALTEIFGDDSV…	NP_051067.1	Arabidopsis thaliana	A_76
MRYSDFVELNYTPSPSDCLACFYVEPAEGVDIYEAAGAVASESSIGTWTDVATMKPRIWEELRARVYAIEGNVVKIAYPAALFEPGNIPQYLSSIAGNIFGMKAVKNLRLLDISFPPELVSGSLGPAFGVQGVRETLGIYGRPLVGTIVKPKLGLSPREQAEVVYEALVGGLDLVKDDENLTSQPFSPFEERVKRSLEACARAEAEAGEKKVYLPNVTAETEEMIRRAELVKREGGRYVMVDIVTAGFSGLLSLRKANLGLIIHAHRAMYASFARNRRHGISMLVLAKLARLAGVDQLHIGTVVGKMEGDKEDVLRCHAALGNASPVSGDLLRPQDWGEIKPVLSVASGGLHPGHIPDLISIFGVDCVLQFGGGVHGHPRGTRAGASAVRAAVEAATSG…	WP_015739823.1	Ammonifex degensii	A_77
MSPQTETKASVGFKAGVKDYRLTYYTPEYETLDTDILAAFRVSPQPGVPPEEAGAAVAAESSTGTWTSVWTDGLTNLDRYKGRCYNIEPVAGEENQYICYVAYPLDLFEEGSVTNMFTSIVGNVFGFKALRALRLEDLRIPVAYVKTFQGPPHGIQVERDKLNKYGRPLLGCTIKPKLGLSAKNYGRACYECLRGGLDFTKDDENVNSQPFMRWRDRFLFCAEAIYKSQAETGEIKGHYLNATAGTCEEMIKRAVFARELGVPIVMHDYLTGGFTANTSLSQYCRDNGLLLHIHRAMHAVIDRQKNHGMHFRVLAKALRLSGGDHIHSGTVVGKLEGERDITLGFVDLLRDDYTEKDRSRGIFFTQSWVSTPGVLPVASGGIHVWHMPALTEIFGDDSV…	AYO28971.1	Amaranthus hybridus	A_78
MAKKYDAGVKDYRETYWMPDYTPKETDLLACFKIIPQPGVPREEARAAVAAESSTGTWTTVWTDLLTDLDHYKGRAYAIEDVPGDEEAFYAFIAYPIDLFEEGSVVNVFTSLVGNVFGFKAIRALRLEDVRFPIAYVMTCNGPPHGIQVERDIMNKYGRPLLGCTIKPKLGLSAKNYGRAVYECLRGGLDFTKDDENVNSQPFMRWRHGFDFVMEAIEKAERETGERKGHYLNVTAPTPDEMFKRAEYAKEIGAPIIMHDYITGGFTANTGLAQWCRDNGVLLHIHRAMHAVLDRNPHHGIHFRVLTKILRLSGGDHLHTGTVVGKLEGDREATLGWIDLLRESYIKEDRSRGIFFDQDWGSMPGVFAACSGGIHVWHMPALVTIFGEHAVLQFGGGTL…	P24672.1	Endosymbiont of Alvinoconcha hessleri	A_79
MAKTYSAGVKEYRETYWMPNYTPKDTDILACFKITPQAGVPREEAAAAVAAESSTGTWTTVWTDLLTDLDYYKGRAYAIEDVPGDDTCFYAFIAYPIDLFEEGSVVNVFTSLVGNVFGFKAVRALRLEDVRFPIAYVMTCNGPPHAIQVERDIMNKYGRPMLGCTIKPKLGLSAKNYGRAVYECLRGGLDFTKDDENVNSQPFMRWRQRFDFVMDAIDKAERETGERKGHYLNVTAPTPEEMYKRAEYAKEIGAPIIMHDYITGGFCANTGLAQWCRDNGVLLHIHRAMHAVLDRNPHHGIHFRVLTKILRLSGGDHLHTGTVVGKLEGDRASTLGWIDLLRESYIKEDRSRGLFFDQDWGSMPGAFAVASGGIHVWHMPALVTIFGDDSVLQFGGGTL…	P22849.3	Allochromatium vinosum	A_80
MAVKTYNAGVKDYRNTYWEPDYSVKDTDILAVFKITPQAGVDREEAAAAVAAESSTGTWTTVWTDLLTDLDYYKGRAYRIEDVPGDDTCFYAFIAYPIDLFEEGSVVNVFTSLVGNVFGFKAVRALRLEDVRFPIAYVKTCGGPPHGIQVERDIMNKYGRPLLGCTIKPKLGLSAKNYGRACYEGLRGGLDFTKDDENVNSQPFMRWRQRFDFVMEAIQKAEAETGERKGHYLNVTAPTPEEMYKRAEYAKEIGAPIIMHDYITGGFCANTGLANWCRDNGMLLHIHRAMHAVLDRNPHHGIHFRVLTKILRLSGGDHLHSGTVVGKLEGDREATLGWIDIMRDRFIKEDRSRGIFFDQDWGSMPGVMPVASGGIHVWHMPALVTIFGDDSVLQFGGGT…	WP_009566926.1	Acidithiobacillus ferrooxidans (Form I)	A_81
MAVKKYEAGVKEYRQTYWAPEYVPLDSDILACFKITPQPGVDREEAAAAVAAESSTGTWTTVWTDLLTDMDYYKGRAYRIEDVPGDDTSFYAFIAYPIDLFEEGSVVNVFTSLVGNVFGFKAVRALRLEDVRFPLAYVKTCNGPPHGIQVERDKMNKYGRPMLGCTIKPKLGLSAKNYGRAVYECLRGGLDFTKDDENVNSQPFMRWRDRFLFVADAIHTAEAETGERKGHYLNVTAPSPEEMYERAEFAKELNMPIIMHDFLTGGFCANTGLARWCRKTGTLLHIHRAMHAVVDRNPHHGIHFRVLVKALRLSGGDHLHTGTVVGKLEGDRASTQGWVDLLRESFVPEDRSRGIFFDQDWGSMPGVFAVASGGIHVWHMPSLLAIFGDDAVFQFGGGT…	B7JB30.1	Acidithiobacillus ferrooxidans (Form II)	A_82
MDQSNRYARLDLKEADLIAGGRHVLCAYIMKPKAGYGYLETAAHFAAESSTGTNVEVSTT DDFTRGVDALVYEIDPEKEIMKIAYPVELFDRNIIDGGAMLCSFLTLTIGNNQGMGDVEY AKMHDFYVPPCYLRLFDGPSMNIADMWRVLGRPVVDGGMVVGTIIKPKLGLRPKPFADAC YEFWLGGDFIKNDEPQGNQTFAPLKETIRLVADAMKRAQDETGEAKLFSANITADDHYEM VARGEYILETFGENADHVAFLVDGYVTGPAAITTARRSFPRQFLHYHRAGHGAVTSPQSM RGYTAFVLSKMSRLQGASGIHTGTMGYGKMEGDASDKIMAYMLNDEAAQGPFYHQDWLGM KATTPIISGGMNALRLPGFFDNLGHSNVIQTSG…	P50922.1	Rhodobacter capsulatus	A_83
MDQSKRYVNLALSEADLIKGGRHVLCAYRMRPRPGHGYVETAAHFAAESSTGTNVEVCTT DDFTRGVDALVYEVDEAEGLMKIAYPVDLFDRNIIDGKAMIASFLTLTVGNNQGMSDVEN AKMEDFYVPPEFLKLFDGPACNISHMWKVLGRPEVNGGMVVGTIIKPKLGLRPKPFADAC HQFWLGGDFIKNDEPQGNQVFAPLKETMRLVADAMRRAQDETGVPKLLSANITADDPAEM IARGNFILETFGENASHVAFLVDGFVAGPTAVTTCRRNFPDTFLHYHRAGHGAITSRQSK RGYTVLVHMKMARLLGASGIHTGTMGYGKMEGAPDEKMVAYMLERQIAEGPYYRQDWGGM ASCTPIISGGMSALRLPGFFDNLGHSNVIQTSG…	Q8RTI2.1	Magnetospirillum magnetotacticum	A_84
MDQSKRYADLSLQEAALIAGGQHILCAYKMAPKDGLNYLEAAAHFAAESSTGTNVEVCTTDDFTRDVDAL VYYVNEATEDMRIAYPLALFDRNITDGRFMLVSFLTLAVGNNQGMGDIKHAKMIDFYVPERVIQMFDGPA KDISDLWRILGRPVKDGGFIVGTIIKPKLGLRPEPFAQAAYQFWLGGDFIKNDEPQGNQVFSPIKKTLPL VYDALKRAQDETGQAKLFSMNITADDHFEMCARADFALETFGADADKLAFLVDGFVGGPGMVTTARRQYP NQYLHYHRGGHGMVTSPSSKRGYTALVLAKMSRLQGASGIHVGTMGHGKMEGAGDDRVMAYMIERDECQG PVYFQKWYGIKPTTPIVSGGMNALRLPGFFDNLGHGNIINTAGG…	WP_011463692.1	Rhodoferax ferrireducens	A_85
MDQSNRYADLSLKEEDLIAGGRHILVAYKMKPKAGHGYLEAAAHFAAESSTGTNVEVSTTDEFTKGVDAL VYLIDEATEEMRIAFPMDLFDRNILDGRMMIVSFLTLVIGNNQGMGDIQHAKIYDFFMPPRAIQLFDGPS KDISDMWRILGRPVKDGGYIAGTIIKPKLGLRPEPFAQAAYQFWLGGDFIKNDEPQGNQTFAPMNKVMPL VHDAMKRAMDETGEAKLFSANITADDHYEMLARGDYILRTFGPDADKVAFLVDGYVGGPGMITTARRAFP NQYLHYHRAGHGAVTSPSAKRGYDAYVLAKMSRLQGASGIHVGTMGYGKMEGTHDDRAIAYIIERDSYTG PAYHQEWYGMKPTTPIISGGMNALRLPGFFENLGHGNVINTSGG…	WP_011801368.1	Polaromonas naphthalenivorans	A_86
